# Supplementary material for: Teleporting into walls? The irrelevance of the physical world in embodied perspective-taking
Source: Psychon Bull Rev. 2022 Dec 7;30(3):1011–9. doi: 10.3758/s13423-022-02070-8 (PMC10264460; doi:10.3758/s13423-022-02070-8)
Supplement: Supplementary file 2 — (CSV 7 kb) [file 13423_2022_2070_MOESM2_ESM.csv]

Participant	Order	ImpossibleRT	PossibleRT	ImpossibleACC	PossibleACC	SelfACC	SelfRT	RightACC	RightRT	LeftACC	LeftRT	OtherACC	OtherRT	TotalACC	Block1OpenRT	Block1ObstRT	Block2OpenRT	Block2ObstRT	InconsistentHandOpenBlock1	ConsistentHandOpenBlock1	InconsistentHandObstBlock1	ConsistentHandObstBlock1	InconsistentHandOpenBlock2	ConsistentHandOpenBlock2	InconsistentHandObstBlock2	ConsistentHandObstBlock2
1	LR	1729.03	1828.61	0.97	0.97	1.00	1025.44	0.94	1891.70	1.00	1673.00	0.25	2067.38	0.80	2119.333333	1789.94	1556.0625	1664.066667	2096	2146	1534.375	2045.5	1547	1565.125	1545.571429	1767.75
2	RL	921.47	903.97	1.00	1.00	1.00	713.84	1.00	945.03	1.00	880.41	0.63	1601.50	0.91	873.4375	955.56	934.5	887.375	880.875	866	989.375	921.75	896.625	972.375	884.375	890.375
3	LR	1375.63	1435.21	0.94	0.91	0.97	1101.81	0.91	1322.90	0.94	1484.20	0.50	2302.19	0.83	1405.5	1505.47	1462.933333	1245.8	1605.833333	1255.25	1744.75	1232	1572.714286	1366.875	1298.142857	1200
4	RL	1589.70	1468.67	0.72	0.66	0.97	1028.71	0.69	1549.82	0.69	1514.05	0.66	1812.90	0.75	2059.666667	2230.29	1232.266667	1309.4375	2338.5	1920.25	2078.25	2433	1352.857143	1126.75	1350.5	1268.375
5	RL	1392.86	1289.84	0.88	0.97	0.97	995.97	0.91	1288.03	0.94	1387.73	0.88	1992.64	0.92	1363.5	1370.29	1211.266667	1415.428571	1519.5	1207.5	1514.333333	1262.25	1327.285714	1109.75	1575.142857	1255.714286
6	RL	1654.96	1618.74	0.84	0.84	0.88	1030.82	0.84	1664.19	0.84	1609.52	0.25	1997.88	0.70	1660.357143	1748.00	1573.923077	1554.769231	1761.571429	1559.142857	1880.142857	1615.857143	1408.5	1715.714286	2048.5	1131.571429
7	RL	1658.59	1754.39	0.91	0.88	0.97	1210.23	0.88	1660.93	0.91	1748.83	0.13	2131.25	0.72	2087.615385	1886.31	1465.6	1473.5625	1906.833333	2242.571429	2087.833333	1713.571429	1553.625	1365	1384.375	1562.75
8	LR	943.06	1074.29	1.00	0.97	0.97	838.10	1.00	1081.25	0.97	931.65	0.81	2145.65	0.94	1179.1875	902.81	962.4	983.3125	1162.25	1196.125	952.375	853.25	1005.142857	925	1044.75	921.875
9	LR	1211.46	1240.25	0.81	0.88	0.91	831.66	0.84	1150.70	0.84	1302.07	0.66	1856.29	0.81	1255.214286	1384.77	1225.285714	1038.153846	1235.333333	1270.125	1474.5	1307.857143	1503.857143	946.7142857	1046	1033.25
10	LR	1501.65	1883.07	0.72	0.88	1.00	1060.59	0.91	1838.76	0.69	1542.73	0.84	1890.96	0.86	2363.461538	1705.57	1466.733333	1412.4375	2418	2329.375	1696	1718.333333	1685.875	1216.285714	1370.25	1454.625
11	RL	1745.12	1642.50	0.81	0.81	1.00	953.72	0.72	1701.22	0.91	1687.93	0.38	2176.00	0.75	1863.076923	2064.30	1421.923077	1545.625	2054.714286	1639.5	2296.4	1832.2	1462.6	1396.5	1449.875	1641.375
12	RL	1166.00	1426.32	0.78	0.88	0.97	920.61	0.78	1174.16	0.88	1419.04	0.56	2205.39	0.80	1770.307692	1243.10	1128.2	1114.6	1997.2	1628.5	1361.833333	1065	1193.875	1053.142857	1429	839.5
13	RL	1012.52	995.00	0.97	1.00	1.00	898.53	0.97	1020.65	1.00	987.13	0.94	1499.87	0.98	937.25	986.40	1052.75	1037	1000.625	873.875	997.875	973.2857143	1086.75	1018.75	996.5	1077.5
14	LR	1173.25	1219.57	1.00	0.94	1.00	925.72	0.94	1163.47	1.00	1225.84	0.81	2284.31	0.94	1389.142857	1380.50	1071.1875	966	1610.285714	1168	1467	1294	1022.125	1120.25	951	981
15	RL	1280.20	1245.87	0.94	0.97	0.97	891.23	0.94	1333.67	0.97	1194.13	0.53	1916.47	0.85	1378.933333	1576.57	1121.125	1020.875	1569.571429	1212.125	1474.166667	1653.375	1222.625	1019.625	1058	983.75
16	LR	1153.19	1150.44	1.00	1.00	0.94	1050.90	1.00	1160.41	1.00	1143.22	0.84	1870.85	0.95	1315.3125	1300.88	985.5625	1005.5	1234.625	1396	1457.625	1144.125	1018.25	952.875	1076.875	934.125
17	RL	1690.73	1762.13	0.94	0.94	0.94	974.57	0.91	1730.66	0.97	1722.48	0.66	2363.24	0.87	1882.8	1826.21	1641.466667	1572.1875	2142	1586.571429	1819.714286	1832.714286	1782.285714	1518.25	1461.625	1682.75
18	LR	1298.65	1286.52	0.97	0.97	1.00	939.38	0.94	1251.53	1.00	1331.06	0.81	2129.23	0.94	1428	1508.25	1153.875	1075.066667	1656.375	1167	1519.375	1497.125	1282.625	1025.125	1279	896.625
19	LR	1404.25	1259.61	1.00	0.97	1.00	1087.38	1.00	1420.00	0.97	1243.35	0.81	2174.12	0.95	1394.0625	1362.56	1116.2	1445.9375	1675	1113.125	1409.625	1315.5	1217.285714	1027.75	1413	1478.875
20	LR	1502.28	1442.44	0.91	0.84	1.00	1048.03	0.84	1449.74	0.91	1495.48	0.63	2022.40	0.84	1686.545455	1767.31	1274.625	1286.9375	1880	1525.333333	1739.142857	1800.166667	1430.625	1118.625	1326	1247.875
21	LR	1642.09	1772.97	1.00	0.94	1.00	1166.72	0.94	1654.43	1.00	1753.22	0.75	2372.88	0.92	1922.5	1864.31	1642.125	1419.875	2107.142857	1737.857143	1605	2123.625	1746.125	1538.125	1501.25	1338.5
22	LR	1114.90	1150.39	0.94	0.88	0.97	1141.19	0.91	1125.93	0.91	1138.14	0.84	1842.70	0.91	1177	1151.53	1123.785714	1078.266667	1256.714286	1097.285714	1159.625	1142.285714	1154.714286	1092.857143	1212.428571	960.875
23	LR	1451.07	1338.97	0.94	1.00	0.97	1166.03	1.00	1349.13	0.94	1440.23	0.97	1874.26	0.97	1469.75	1705.43	1208.1875	1228.5	1690.375	1249.125	1766.875	1623.5	1229.375	1187	1144.125	1312.875
24	RL	1322.27	1187.77	0.94	0.94	1.00	881.25	0.91	1270.97	0.97	1240.10	0.94	1933.33	0.95	1279.75	1446.73	1082.642857	1197.8	1432.125	1127.375	1592	1319.625	1218.666667	980.625	1109.142857	1275.375
25	LR	1283.70	1175.19	0.94	0.97	1.00	769.59	0.94	1249.47	0.97	1208.32	0.72	1737.87	0.91	1248.733333	1317.20	1106.25	1250.2	1488	1039.375	1146	1512.857143	1070.375	1142.125	1432.714286	1090.5
26	RL	1793.81	1861.93	0.81	0.84	0.94	1337.27	0.72	1959.96	0.94	1727.73	0.53	2537.06	0.78	1865.285714	2092.10	1858.307692	1607.375	1809.714286	1920.857143	2223.333333	2035.857143	1873.333333	1845.428571	1323.625	1891.125
27	LR	1495.97	1352.39	0.91	0.97	1.00	927.25	0.91	1420.17	0.97	1423.29	0.66	2294.33	0.88	1610.066667	1756.60	1110.8125	1216.714286	1569.375	1656.571429	1911	1580.142857	1189.625	1032	1335.571429	1097.857143
28	RL	1798.09	1962.46	0.72	0.75	0.97	1083.65	0.81	1835.85	0.66	1939.19	0.53	1932.41	0.74	2382.875	1969.60	1752.25	1666.153846	2586.333333	2260.8	2185.666667	1877	1854.625	1649.875	1703	1643.125
29	RL	1326.53	1442.50	1.00	0.94	1.00	1052.34	0.97	1265.84	0.97	1499.45	0.78	2065.68	0.93	1844.933333	1477.50	1040.066667	1175.5625	1613.714286	2047.25	1437.5	1517.5	1119.714286	970.375	1239.75	1111.375
30	RL	1008.91	1039.47	1.00	1.00	1.00	867.13	1.00	1047.13	1.00	1001.25	1.00	1396.94	1.00	1061.9375	1077.25	1017	940.5625	1122.875	1001	1164.25	990.25	1047.125	986.875	927.125	954
31	LR	1302.32	1321.28	0.97	1.00	1.00	1012.03	1.00	1372.69	0.97	1249.26	0.75	2336.63	0.93	1591.5625	1460.73	1051	1153.8125	1714	1469.125	1692.571429	1257.875	1067.125	1034.875	1222.375	1085.25
32	LR	1443.90	1530.47	0.91	1.00	1.00	1088.13	1.00	1599.25	0.91	1368.00	0.88	1960.54	0.95	1792.0625	1490.00	1268.875	1406.4375	2082.75	1501.375	1503.4	1481.625	1243.375	1294.375	1451.125	1361.75
33	LR	1276.21	1410.19	0.91	1.00	1.00	1056.13	0.91	1377.03	1.00	1318.81	0.94	1881.17	0.96	1516.5625	1333.81	1303.8125	1205.307692	1533.875	1499.25	1469.875	1197.75	1278.125	1329.5	1366.166667	1067.428571
34	RL	1200.75	1139.53	1.00	1.00	1.00	886.34	1.00	1273.19	1.00	1067.09	0.78	1825.48	0.95	1118.1875	1385.50	1160.875	1016	1125.75	1110.625	1388.75	1382.25	1135.375	1186.375	979.125	1052.875
35	RL	1727.16	1642.18	1.00	0.88	1.00	1092.69	0.94	1790.30	0.94	1584.70	0.81	2052.35	0.92	1738.071429	2003.81	1546.285714	1450.5	1916	1560.142857	2109.75	1897.875	1537.428571	1555.142857	1471.5	1429.5
36	RL	1314.32	1553.83	0.88	0.94	0.91	984.07	0.88	1409.46	0.94	1465.03	0.72	1767.57	0.86	1774.5625	1517.36	1301.571429	1111.285714	1714	1835.125	1127.571429	1907.142857	1070.142857	1533	950.2857143	1272.285714
