# Supplementary material for: Teleporting into walls? The irrelevance of the physical world in embodied perspective-taking
Source: Psychon Bull Rev. 2022 Dec 7;30(3):1011–9. doi: 10.3758/s13423-022-02070-8 (PMC10264460; doi:10.3758/s13423-022-02070-8)
Supplement: Supplementary file 3 — (CSV 9 kb) [file 13423_2022_2070_MOESM3_ESM.csv]

Participant	Gender	Age	1stBlock	ACC	RT	SharedACC	LeftACC	RightACC	OppositeACC	SharedRT	LeftRT	RightRT	OppositeRT	OpenACC	OpenRT	ObstructedACC	ObstructedRT	LeftOpenRT	LeftObstRT	RightOpenRT	RightObstRT	Block1OpenRT	Block1ObstRT	Block2OpenRT	Block2ObstRT	ConsistentHandOpenBlock1	InconsistentHandOpenBlock1	ConsistentHandObstBlock1	InconsistentHandObstBlock1	ConsistentHandOpenBlock2	InconsistentHandOpenBlock2	ConsistentHandObstBlock2	InconsistentHandObstBlock2
2	F	20	Right	0.97	1469.79	0.97	0.97	1.00	0.94	1195.84	1384.77	1519.81	1787.37	0.97	1457.65	1.00	1449.22	1536.066667	1242.9375	1384.125	1655.5	1536.066667	1655.5	1384.125	1242.9375	1498.75	1578.714286	1659.875	1651.125	1291.125	1477.125	1174.75	1311.125
4	F	19	Right	0.97	1372.53	1.00	0.94	1.00	0.94	1116.59	1213.70	1287.75	1894.80	0.97	1255.74	0.97	1248.10	1276.333333	1151.066667	1236.4375	1339.0625	1276.333333	1339.0625	1236.4375	1151.066667	1361	1179.571429	1287.625	1390.5	1157.5	1315.375	1128.125	1177.285714
5	F	19	Left	0.95	1481.28	0.97	1.00	0.97	0.84	1203.74	1351.28	1430.94	2011.81	0.97	1417.61	1.00	1364.19	1267.5	1435.0625	1577.733333	1293.3125	1577.733333	1435.0625	1267.5	1293.3125	1658.25	1485.714286	1566	1304.125	1258	1277	1235.125	1351.5
6	M	29	Right	0.89	1479.84	1.00	0.81	0.88	0.88	1134.00	1444.35	1535.32	1852.57	0.81	1497.38	0.88	1486.07	1500.538462	1388.153846	1494.230769	1570.933333	1500.538462	1570.933333	1494.230769	1388.153846	1650	1326.166667	1379.714286	1738.25	1457.857143	1536.666667	1276.166667	1484.142857
7	F	20	Left	0.96	1551.77	0.97	0.91	1.00	0.97	1204.81	1675.28	1544.13	1791.10	1.00	1659.84	0.91	1547.59	1789.3125	1534.923077	1530.375	1557.875	1530.375	1534.923077	1789.3125	1557.875	1437.125	1623.625	1571	1492.833333	1457	2121.625	1569.875	1545.875
8	F	19	Right	1.00	1389.11	1.00	1.00	1.00	1.00	1038.44	1270.41	1382.63	1864.97	1.00	1324.88	1.00	1328.16	1277.375	1263.4375	1372.375	1392.875	1277.375	1392.875	1372.375	1263.4375	1208.875	1345.875	1413.875	1371.875	1294.375	1450.375	1329.625	1197.25
9	F	18	Left	0.87	1117.92	1.00	0.97	1.00	0.50	835.47	1063.84	1172.88	1677.69	0.97	1157.29	1.00	1082.34	1053.4	1073.625	1254.6875	1091.0625	1254.6875	1073.625	1053.4	1091.0625	1130.125	1379.25	1051.375	1095.875	1033	1076.714286	1040.875	1141.25
11	NB	19	Left	0.94	1410.21	0.97	0.91	0.94	0.94	1021.90	1234.48	1442.93	1948.60	1.00	1320.28	0.84	1364.41	1265.0625	1196.846154	1375.5	1520	1375.5	1196.846154	1265.0625	1520	1241.875	1509.125	1158.142857	1242	1192.5	1337.625	1419.285714	1620.714286
12	F	19	Right	0.92	1293.75	0.97	1.00	1.00	0.72	908.48	1217.34	1303.84	1905.26	1.00	1293.94	1.00	1227.25	1435.4375	999.25	1152.4375	1455.25	1435.4375	1455.25	1152.4375	999.25	1576.375	1294.5	1416.125	1494.375	1028.25	1276.625	1025.125	973.375
13	M	19	Left	0.90	1096.38	0.97	0.94	0.94	0.75	806.81	1045.40	1145.97	1472.17	0.91	1130.86	0.97	1062.77	993.8571429	1090.5	1258.733333	1033.2	1258.733333	1090.5	993.8571429	1033.2	1362.75	1139.857143	1084.625	1096.375	864.375	1166.5	970.125	1105.285714
14	F	19	Right	0.95	1291.13	0.94	0.97	1.00	0.88	834.27	1169.58	1212.69	2004.86	0.97	1157.61	1.00	1224.28	1098	1236.6875	1213.5	1211.875	1098	1211.875	1213.5	1236.6875	897.625	1327	1126.125	1297.625	1181.25	1245.75	1286.75	1186.625
15	F	20	Left	0.90	1078.97	0.97	0.97	0.91	0.75	765.77	996.23	964.93	1728.17	0.91	1001.79	0.97	961.74	1059.733333	936.6875	939.7142857	988.4666667	939.7142857	936.6875	1059.733333	988.4666667	785.875	1144.833333	953	920.375	1093.142857	1030.5	962.875	1017.714286
16	F	19	Right	0.85	1472.89	0.97	1.00	0.91	0.53	1054.48	1377.41	1720.14	1993.82	1.00	1474.63	0.91	1612.86	1327.5625	1427.25	1621.6875	1841.307692	1327.5625	1841.307692	1621.6875	1427.25	1384.375	1270.75	1698	1964.142857	1321.5	1921.875	1437.75	1416.75
17	F	20	Left	0.88	1686.10	0.94	0.97	0.97	0.63	1276.63	1635.97	1647.29	2438.15	0.94	1612.80	1.00	1668.66	1711.066667	1565.5625	1514.533333	1771.75	1514.533333	1565.5625	1711.066667	1771.75	1449.125	1589.285714	1511.125	1620	1727.857143	1696.375	1301.625	2241.875
18	F	23	Right	0.90	1256.90	1.00	0.94	0.97	0.69	915.50	1310.73	1145.84	1836.59	0.94	1206.20	0.97	1247.00	1358.8	1262.666667	1053.6	1232.3125	1358.8	1232.3125	1053.6	1262.666667	1254.375	1478.142857	1278.5	1186.125	939.7142857	1153.25	1371.285714	1167.625
19	M	19	Left	0.91	1100.57	1.00	0.91	0.97	0.78	914.63	920.10	1001.23	1671.12	1.00	910.16	0.88	1021.29	919.3125	921.0769231	901	1108.133333	901	921.0769231	919.3125	1108.133333	916.5	885.5	867.6	954.5	926.25	912.375	1072.571429	1139.25
20	F	20	Right	0.98	1442.46	0.97	1.00	1.00	0.94	1028.13	1308.75	1354.13	2107.47	1.00	1316.56	1.00	1346.31	1385.375	1232.125	1247.75	1460.5	1385.375	1460.5	1247.75	1232.125	1258	1512.75	1432.25	1488.75	1243.625	1251.875	1335.375	1128.875
21	F	19	Left	0.91	1144.42	1.00	0.97	0.91	0.78	896.63	1091.45	1006.66	1687.08	0.94	1002.50	0.94	1098.43	963.8666667	1211.0625	1041.133333	969.7142857	1041.133333	1211.0625	963.8666667	969.7142857	1048.75	1032.428571	1197.75	1224.375	956.375	972.4285714	923.875	1030.833333
22	M	20	Right	0.98	1452.59	1.00	1.00	1.00	0.91	1112.69	1295.28	1293.88	2176.38	1.00	1307.50	1.00	1281.66	1226.9375	1363.625	1388.0625	1199.6875	1226.9375	1199.6875	1388.0625	1363.625	1194.5	1259.375	1195.125	1204.25	1372.875	1403.25	1306.25	1421
23	F	19	Left	0.95	1326.43	1.00	1.00	1.00	0.81	866.03	1306.69	1220.66	2047.58	1.00	1255.44	1.00	1271.91	1305.5	1307.875	1205.375	1235.9375	1205.375	1307.875	1305.5	1235.9375	991	1419.75	1367.125	1248.625	1207.375	1403.625	1040.375	1431.5
24	F	19	Right	0.95	1515.92	1.00	0.94	0.97	0.91	1155.63	1259.47	1471.45	2226.31	0.94	1345.43	0.97	1388.26	1353.857143	1176.875	1338.0625	1613.733333	1353.857143	1613.733333	1338.0625	1176.875	1407	1300.714286	1381.125	1879.571429	1269.375	1406.75	1184.875	1168.875
25	F	18	Left	0.88	1160.52	1.00	0.94	0.84	0.72	875.00	1042.80	1169.15	1701.17	0.84	1047.52	0.94	1152.27	921.2142857	1149.1875	1183.538462	1155.785714	1183.538462	1149.1875	921.2142857	1155.785714	1009.5	1462	1221.5	1076.875	828.5714286	1013.857143	1036.125	1315.333333
26	F	20	Right	0.72	1346.13	0.94	0.78	0.91	0.25	798.30	1611.52	1390.45	2410.50	0.84	1499.04	0.84	1486.56	1688.357143	1513.727273	1295.153846	1467.875	1688.357143	1467.875	1295.153846	1513.727273	1832.714286	1544	1254.5	1681.25	1387.333333	1216.142857	1529.2	1500.833333
27	M	26	Left	0.84	1504.05	0.84	0.97	0.88	0.66	1220.37	1295.74	1572.21	2085.38	0.94	1437.33	0.91	1416.21	1387.3125	1198.066667	1494.5	1649.928571	1494.5	1198.066667	1387.3125	1649.928571	1690.25	1233.5	1070.125	1344.285714	1227.875	1546.75	1545	1754.857143
28	F	19	Right	0.97	1416.95	1.00	1.00	0.94	0.94	1027.56	1337.66	1282.33	2051.50	0.97	1289.13	0.97	1332.65	1322.25	1353.0625	1253.8	1310.866667	1322.25	1310.866667	1253.8	1353.0625	1287.625	1356.875	1252	1362.375	1152.25	1369.857143	1334.875	1371.25
29	F	21	Left	0.85	1621.27	0.97	0.97	0.94	0.53	1125.32	1565.19	1655.57	2567.35	0.94	1597.07	0.97	1621.81	1511.3125	1622.666667	1695.071429	1621	1695.071429	1622.666667	1511.3125	1621	1492.857143	1897.285714	1471.571429	1754.875	1463.5	1559.125	1534.25	1707.75
30	F	19	Right	0.96	1597.21	1.00	0.97	1.00	0.88	1109.44	1495.13	1480.22	2401.39	0.97	1506.77	1.00	1468.94	1609.733333	1387.6875	1410.25	1550.1875	1609.733333	1550.1875	1410.25	1387.6875	1435.875	1808.428571	1507.125	1593.25	1309.625	1510.875	1413.875	1361.5
31	F	22	Left	0.91	1291.98	0.97	0.97	0.94	0.78	784.06	1287.23	1086.83	2173.88	0.91	1227.62	1.00	1153.38	1384.6	1195.9375	1059.428571	1110.8125	1059.428571	1195.9375	1384.6	1110.8125	1139.142857	979.7142857	1034.625	1357.25	1370.375	1400.857143	1091.625	1130
32	F	20	Right	0.97	1383.49	1.00	1.00	1.00	0.88	1048.34	1214.31	1351.28	1996.68	1.00	1252.44	1.00	1313.16	1196.4375	1232.1875	1308.4375	1394.125	1196.4375	1394.125	1308.4375	1232.1875	1141.625	1251.25	1316.875	1471.375	1278.875	1338	1215.25	1249.125
33	M	19	Left	0.94	1072.10	0.97	1.00	0.94	0.84	927.29	989.66	1111.57	1292.22	0.94	1032.40	1.00	1063.88	1031.375	947.9375	1033.571429	1179.8125	1033.571429	947.9375	1031.375	1179.8125	894.4285714	1172.714286	881.25	1014.625	950.625	1112.125	1099.5	1260.125
34	F	21	Right	0.92	1060.92	0.97	0.94	0.94	0.84	809.68	1016.60	1044.93	1416.37	0.91	1018.69	0.97	1042.06	1121.466667	911.7333333	908.5714286	1164.25	1121.466667	1164.25	908.5714286	911.7333333	1068.285714	1168	1182.75	1145.75	807.875	1042.833333	778.7142857	1028.125
35	F	20	Left	0.95	1246.34	0.97	0.97	0.97	0.91	894.23	1322.77	1064.58	1735.31	0.97	1142.87	0.97	1244.48	1141.4375	1516.2	1144.4	989.75	1144.4	1516.2	1141.4375	989.75	1130.125	1160.714286	1547.125	1480.857143	1164	1118.875	920.625	1058.875
36	M	19	Right	0.88	1210.96	0.94	0.94	1.00	0.66	884.97	1110.47	1052.97	2061.00	0.94	1019.13	1.00	1138.59	1004.428571	1203.25	1032	1073.9375	1004.428571	1073.9375	1032	1203.25	1009.714286	999.1428571	1178.5	969.375	935.75	1128.25	1295.75	1110.75
37	F	19	Left	0.85	1299.92	0.97	0.97	0.78	0.69	1088.10	1137.94	1315.04	1809.45	0.91	1273.66	0.84	1156.15	1101.733333	1171.875	1457.857143	1133.272727	1457.857143	1171.875	1101.733333	1133.272727	1357.625	1591.5	1149.25	1194.5	1175.375	1017.571429	1039.714286	1297
38	F	19	Right	0.90	1575.21	0.97	0.94	0.97	0.72	1198.58	1492.17	1583.68	2179.74	0.94	1508.00	0.97	1568.35	1669.533333	1314.8	1346.466667	1806.0625	1669.533333	1806.0625	1346.466667	1314.8	1417.142857	1890.375	1831.75	1780.375	1238.375	1470	1330.285714	1301.25
39	F	18	Left	0.89	1334.50	1.00	0.97	1.00	0.59	806.97	1347.55	1301.44	2257.37	0.97	1253.32	1.00	1392.72	1113.4	1567.0625	1384.5	1218.375	1384.5	1567.0625	1113.4	1218.375	1421.875	1347.125	1532.125	1602	1127.75	1097	1284	1152.75
